# Supplementary material for: The Association of Socioeconomic and Lifestyle Factors with the Oral Health Status in School-Age Children from Pakistan: A Cross-Sectional Study
Source: Healthcare (Basel). 2023 Mar 4;11(5):756. doi: 10.3390/healthcare11050756 (PMC10001539; doi:10.3390/healthcare11050756)
Supplement: Supplementary file 1 [file healthcare-11-00756-s001.zip]

Archive with 1 entries (1 files):
- healthcare-2117435-supplementary.pdf
